# Supplementary material for: Synthesis of CNTs/CoNiFe-LDH Nanocomposite with High Specific Surface Area for Asymmetric Supercapacitor
Source: Nanomaterials (Basel). 2021 Aug 24;11(9):2155. doi: 10.3390/nano11092155 (PMC8465494; doi:10.3390/nano11092155)
Supplement: Supplementary file 1 [file nanomaterials-11-02155-s001.zip]

Archive with 1 entries (1 files):
- nanomaterials-1337625-supplementary.pdf
